# Supplementary material for: Out-of-pocket payment for surgery in Uganda: The rate of impoverishing and catastrophic expenditure at a government hospital
Source: PLoS One. 2017 Oct 31;12(10):e0187293. doi: 10.1371/journal.pone.0187293 (PMC5663485; doi:10.1371/journal.pone.0187293)
Supplement: S2 File — (XLSX) [file pone.0187293.s003.xlsx]

## Sheet: Sheet1
surveyid	surgery type survey	surgcat	los	familysize	occupation	income	m_food	m_livestock	m_health	m_transport	m_house	m_school	m_other_y	m_other_amt	time	h_meds	h_dressing	h_labs	h_imaging	h_other	informal	inf_amt	pt_transport	at_transport	h_food	borrow_yn	borrow_amt	pay_at	sell_land	int_school	lost_wage	lost_job	charity_yn	charity_amt
1	c/s	cs	.	3	civil engineer	240000	50000	5000	7000	70000	150000	0	n	0	5	100000	0	0	0	70000	n	0	150000	30000	100000	y	170000	n	n	n	350000	y	n	0
2	c/s	cs	.	8	businessman	300000	20000	150000	10000	30000	50000	125000	n	0	1	80000	0	0	0	40000	n	0	60000	20000	70000	y	150000	n	n	n	400000	n	n	0
3	.	.	.	3	boda boda rider	200000	100000	0	50000	30000	500000	0	n	0	0.167	60000	0	15000	0	50000	y	20000	3000	2000	30000	n	.	n	n	n	300000	n	n	0
4	.	.	.	5	civil engineer	1000000	300000	150000	80000	60000	20000	112500	n	0	0.167	30000	0	0	0	2000	n	0	2000	0	2000	n	.	n	n	n	150000	y	n	0
6	pedi surg	pedi	.	6	boda boda rider	200000	15000	0	15000	0	0	95000	n	0	1	50000	.	0	0	0	n	0	15000	.	60000	n	.	n	n	n	120000	n	n	0
7	I&D axilla	gensurg	.	8	casual labourer	400000	80000	0	35000	20000	0	15000	n	0	3	600000	.	54000	0	0	n	0	10000	20000	200000	y	.	n	y	n	1600000	n	n	0
8	c/s	cs	.	3	peasant farmer	70000	10000	0	40000	20000	30000	0	n	0	2	35000	3000	0	0	30000	y	.	30000	20000	40000	n	.	y	n	n	200000	n	n	0
10	c/s	cs	.	3	peasant farmer	20000	50000	0	30000	50000	100000	12500	n	0	2	70000	20000	0	0	0	n	0	80000	30000	30000	y	150000	n	n	n	250000	y	n	0
11	c/s	cs	.	5	teacher	300000	20000	0	50000	20000	200000	75000	y	50000	0.5	200000	20000	0	0	60000	n	0	3000	6000	150000	y	500000	n	y	Y	1000000	y	n	0
12	c/s	cs	.	3	peasant farmer	50000	30000	100000	200000	100000	100000	25000	n	0	4	200000	0	0	0	.	n	0	100000	100000	150000	y	.	n	y	y	200000	y	n	0
13	c/s	cs	.	3	peasant farmer	40000	30000	0	80000	0	40000	6250	n	0	3	320000	.	.	.	.	n	0	30000	30000	.	y	.	n	n	y	20000	n	n	0
14	open reduction	ortho	.	6	business	700000	80000	60000	50000	0	0	375000	n	0	3	170000	.	0	60000	0	n	0	100000	0	0	y	100000	n	n	n	500000	n	n	0
15	c/s	cs	.	3	peasant farmer	5000	3000	20000	40000	0	20000	0	n	0	1.5	200000	.	.	.	.	n	0	22000	30000	100000	y	.	n	y	n	0	n	n	0
15	ent	ent	.	6	peasant farmer	.	60000	46000	120000	0	60000	97500	y	20000	3	70000	0	7000	270000	0	n	0	30000	0	150000	y	.	n	y	n	600000	n	n	0
16	c/s	cs	.	3	peasant/civil servant	400000	40000	0	0	0	0	6250	n	0	1	100000	.	0	0	0	n	0	50000	.	0	n	.	n	n	n	0	n	n	0
17	c/s	cs	.	4	carpenter	100000	20000	10000	15000	20000	50000	0	n	0	1	150000	.	0	0	0	n	0	40000	.	30000	n	.	n	n	n	250000	y	n	0
18	.	.	.	4	Teacher	500000	140000	80000	60000	6000	0	15000	y	80000	0.5	150000	.	0	30000	0	y	150000	6000	8000	500000	n	.	n	n	n	700000	n	n	0
19	c/s	cs	.	7	peasant farmer	50000	6000	30000	200000	70000	500000	175000	n	0	2	150000	30000	0	0	0	n	0	120000	.	60000	y	.	n	n	y	600000	y	n	0
20	c/s	cs	.	5	farmer	20000	10000	0	30000	10000	150000	12500	n	0	2	60000	5000	0	0	70000	n	0	250000	60000	60000	y	100000	n	n	n	200000	n	n	0
21	c/s	cs	4	12	Farmer	700000	150000	100000	20000	10000	20000	1000000	n	0	0.5	100000	.	0	0	.	n	0	5000	5000	80000	y	100000	n	n	n	0	n	n	0
22	c/s	cs	5	6	peasant farmer	50000	30000	0	20000	25000	25000	17500	n	0	2	200000	.	0	0	.	n	0	120000	20000	60000	y	200000	n	n	n	200000	n	n	0
23	debulking of hand	gensurg	18	4	Business	200000	300000	0	150000	150000	150000	90000	n	0	6	80000	18000	0	0	.	n	0	40000	30000	180000	y	200000	n	n	n	150000	n	n	0
24	c/s	cs	24	3	Business	600000	150000	0	10000	160000	30000	100000	n	0	0.167	30000	0	0	25000	0	n	0	2000	3000	20000	n	.	n	n	n	130000	n	y	70000
26	c/s	cs	.	5	c/man LC1, farmer	100000	40000	0	20000	20000	20000	5500	n	0	3	60000	.	0	0	0	n	0	300000	20000	20000	n	.	n	n	n	500000	n	n	0
27	c/s	cs	.	2	farmer	100000	60000	20000	30000	60000	0	0	n	0	2	30000	20000	0	30000	0	n	0	15000	15000	0	y	100000	n	n	n	150000	n	n	0
28	c/s	cs	.	2	farmer	30000	20000	0	40000	20000	40000	0	n	0	1	30000	30000	0	0	0	n	0	80000	.	20000	y	70000	n	y	n	150000	n	n	0
29		.	.	5	farmer	50000	40000	20000	50000	10000	40000	17500	n	0	1	80000	30000	0	20000	0	n	0	60000	.	50000	y	100000	n	y	n	400000	n	n	0
31	amputation, ORIF, stump refashioning	ortho	74	2	farming	100000	.	100000	50000	60000	100000	75000	y	150000	5	800000	400000	100000	180000	0	y	1000000	75000	75000	500000	n	.	n	n	y	5000000	y	n	0
33	c/s	cs	4	2	Boda Boda	200000	50000	0	0	60000	10000	0	n	0	2	50000	0	0	0	.	n	0	40000	20000	80000	n	.	n	n	n	0	n	n	0
34	c/s	cs	6	3	Business	.	150000	80000	40000	120000	50000	0	n	0	1	100000	0	0	0	.	n	0	20000	30000	80000	n	.	n	n	n	0	n	n	0
35	c/s	cs	4	3	peasant farmer	100000	50000	0	10000	20000	10000	7500	n	0	2	80000	.	0	0	.	n	0	150000	15000	50000	n	.	n	n	n	0	n	n	0
36	c/s	cs	3	4	peasant farmer	50000	50000	0	20000	4000	40000	2000	n	0	2	25000	10000	0	0	0	n	0	3000	.	10000	y	10000	n	y	n	20000	y	n	0
37		.	.	5	village SACCO manager	400000	40000	60000	100000	60000	100000	125000	y	100000	0.5	400000	200000	.	60000	.	n	0	20000	30000	150000	y	1000000	n	n	n	1000000	y	n	0
38	c/s	cs	.	10	Peasant farmer and small business	500000	10000	30000	50000	10000	100000	175000	n	0	1	38000	.	0	0	0	n	0	40000	.	25000	y	45000	n	n	n	120000	y	n	0
39	c/s	cs	.	8	peasant farmer	15000	50000	0	10000	0	30000	25000	n	0	0.33	55000	20000	0	0	0	n	0	15000	30000	200000	y	150000	n	n	y	300000	y	n	0
39	c/s	cs	.	6	peasant farmer	15000	100000	0	200000	20000	200000	12500	n	0	2	50000	25000	0	27000	0	n	0	180000	.	150000	y	120000	n	n	y	10200000	y	n	0
40	c/s	cs	.	3	peasant farmer	70000	50000	0	200000	30000	50000	0	n	0	3	35000	.	0	0	.	n	0	100000	.	30000	n	.	n	n	n	400000	n	n	0
41	c/s	cs	.	4	Taxi Driver	200000	300000	0	20000	20000	300000	150000	n	0	0.5	300000	20000	0	0	100000	n	0	20000	20000	50000	n	.	n	n	n	1000000	y	n	0
42	c/s	cs	.	2	Civil engineer	200000	50000	0	5000	0	40000	0	n	0	0.33	180000	20000	0	0	40000	n	0	3000	6000	30000	n	.	n	n	n	300000	y	n	0
43	c/s	cs	.	2	Farmer	10000	5000	20000	5000	2000	50000	0	n	0	1	200000	30000	0	0	70000	n	0	0	0	30000	n	.	n	y	n	400000	y	n	0
44	c/s	cs	.	4	business	200000	100000	0	50000	10000	500000	125000	n	0	0.5	150000	.	0	0	.	y	30000	80000	30000	150000	y	300000	n	n	y	1000000	n	n	0
45	c/s	cs	.	3	Banker	1400000	800000	0	300000	200000	70000	0	n	0	0.5	100000	.	.	0	.	n	0	10000	30000	50000	n	.	n	n	n	180000	n	n	0
46	c/s	cs	.	4	farmer	40000	50000	0	5000	3000	30000	12500	n	0	3	40000	40000	0	0	0	n	0	14000	12000	30000	n	.	n	n	y	150000	n	n	0
47	c/s	cs	.	2	Game Ranger	400000	150000	0	100000	20000	200000	0	y	3000000	3	150000	.	0	75000	.	n	0	20000	30000	30000	y	100000	n	n	n	500000	n	n	0
48	c/s	cs	.	4	teacher	150000	80000	0	30000	120000	20000	12500	n	0	1.5	60000	.	0	0	.	n	0	150000	40000	50000	y	150000	n	n	n	150000	n	n	0
49	c/s	cs	.	6	peasant farmer	10000	60000	0	50000	50000	100000	25000	n	0	2	60000	20000	0	50000	0	n	0	160000	30000	60000	y	300000	n	y	y	2100000	n	n	0
50	hernia repair	gensurg	2	4	Finance officer	650000	70000	0	15000	30000	30000	137500	y	150000	0.5	0	0	0	0	0	n	0	3000	3000	15000	n	.	n	n	n	30000	n	n	0
51	gyn	gyn	.	6	Dairy attendant	200000	80000	14000	2000	30000	40000	112500	y	20000	1	100000	50000	27000	0	0	n	0	5000	1000	20000	y	30000	n	n	n	300000	n	n	0
52	c/s	cs	.	3	nurse	400000	50000	100000	20000	60000	50000	37500	y	20000	1	100000	60000	0	30000	250000	n	0	5000	5000	40000	n	.	n	n	n	400000	y	y	45000
53	craniectomy	neuro	.	1	boda boda cyclist	240000	150000	0	0	20000	0	45000	n	0	1	180000	98000	36000	15000	0	y	40000	5000	5000	50000	y	500000	n	y	n	400000	y	y	100000
55	debridmenet ORIF	ortho	120	7	Business and Farming	100000	3000	0	2000	0	120000	50000	n	0	5	20200000	800000	23000	55000	0	y	400000	90000	90000	1500000	y	1600000	y	y	y	54000000	n	n	0
56	exlap	gensurg	.	2	peasant	.	100000	0	120000	0	0	12500	y	40000	1.5	200000	.	23000	30000	.	y	5000	10000	.	50000	n	.	n	y	n	360000	n	n	0
57	burr hole	neuro	.	5	peasant	300000	1000000	100000	200000	60000	0	750000	y	300000	1	1300000	.	.	600000	.	y	400000	3000	.	100000	y	400000	n	n	n	1500000	n	n	0
58		.	.	3	peasant farmer	500000	0	250000	60000	40000	200000	0	n	0	1	100000	20000	0	0	0	n	0	14000	14000	20000	y	50000	n	n	n	300000	y	n	0
59	c/s	cs	.	2	Mechanic	40000	15000	0	30000	60000	30000	0	n	0	2	10000	10000	0	30000	.	n	0	80000	40000	10000	y	100000	n	y	n	100000	n	n	0
60	exlap x 2	gensurg	.	4	farmer	200000	330000	0	37500	.	0	100000	n	0	3	70000	.	.	0	0	n	0	15000	.	200000	n	.	n	y	n	0	n	y	30000
61	Craniotomy	neuro	.	5	farmer	150000	100000	15000	50000	30000	10000	50000	y	6000	2	420000	.	39000	220000	0	n	0	160000	.	200000	n	.	n	y	n	120000	y	n	0
62	LN biopsy	gensurg	.	5	secondary teacher	170000	60000	0	26000	0	0	65000	n	0	1	40000	.	130000	30000	0	n	0	13000	13000	150000	n	.	n	y	n	720000	n	n	0
63	gastrostomy tube	gensurg	.	5	secretary	35000	200000	0	0	90000	0	500000	n	0	3	33000	0	0	0	0	n	0	0	0	27000	n	.	n	n	n	0	n	n	0
64	Burns	gensurg	.	3	soldier	700000	150000	100000	100000	50000	80000	0	n	0	2	500000	.	0	0	.	n	0	60000	0	200000	n	.	n	n	n	1000000	n	n	0
65	c/s	cs	.	3	teacher	150000	150000	0	20000	30000	40000	37500	y	1000000	2	120000	.	.	0	.	n	0	100000	50000	80000	y	300000	n	n	n	100000	n	n	0
66	c/s	cs	.	6	teacher	450000	200000	150000	30000	50000	50000	175000	n	0	1	100000	.	5000	25000	.	n	0	50000	30000	80000	n	.	n	n	n	0	n	n	0
67	c/s	cs	.	2	Motorcyclist	300000	100000	0	20000	20000	70000	62500	n	0	2	80000	.	0	20000	.	n	0	50000	10000	80000	n	.	n	n	n	0	n	n	0
68	.	.	.	8	Mechanic	200000	150000	50000	100000	50000	.	50000	n	0	1	50000	10000	0	0	10000	n	0	20000	20000	0	n	.	n	n	n	250000	n	n	0
69	.	.	.	6	builder	20000	30000	0	0	50000	50000	60000	n	0	1	70000	30000	0	0	8000	n	0	6000	120000	50000	y	200000	n	n	n	450000	y	n	0
70	c/s	cs	.	2	builder	150000	300000	0	100000	65000	0	45000	n	0	30	60000	.	0	0	.	n	0	2000	0	40000	y	78500	n	n	n	160000	n	n	0
71	c/s	cs	.	4	business/ teacher	200000	300000	100000	100000	60000	0	5000	n	0	0.5	110000	.	.	20000	0	n	0	5000	.	250000	y	250000	n	n	n	500000	n	n	0
72	c/s	cs	.	4	peasant	100000	80000	20000	30000	20000	300000	7500	n	0	1	47000	.	0	0	0	.	.	8000	14000	30000	y	50000	y	n	n	600000	n	n	0
73	.	.	.	3	Driver	100000	80000	0	20000	5000	30000	0	n	0	0.5	115300	10000	0	0	20000	n	0	10000	0	90000	y	70000	n	n	n	500000	y	n	0
74	adenoidectomy	ent	.	7	peasant farmer	100000	70000	30000	20000	0	0	8750	n	0	2	90000	.	5000	20000	0	n	0	13000	0	40000	y	50000	n	n	n	70000	n	n	0
75	elevation skull fx	neuro	.	4	peasant farmer	0	400000	0	0	0	0	10000	n	0	4	180000	.	0	270000	0	n	0	350000	.	60000	y	500000	n	y	n	1100000	n	n	0
76	c/s	cs	5	3	carpenter	100000	30000	0	100000	20000	40000	0	n	0	5	80000	.	0	0	.	n	0	30000	10000	50000	y	100000	n	n	n	200000	n	n	0
77	c/s	cs	4	8	taxi driver	300000	500000	0	60000	20000	200000	87500	n	0	0.5	200000	.	0	0	.	n	0	2000	30000	80000	n	.	n	n	n	500000	n	n	0
78	.	.	.	6	business man	700000	150000	100000	50000	300000	1000000	0	y	80000	0.33	60000	0	0	0	20000	n	0	20000	0	50000	n	.	n	n	n	130000	y	n	0
79	.	.	.	3	housemaid	80000	0	0	0	10000	20000	0	y	20000	0.75	.	.	.	.	10000	n	0	0	0	30000	n	.	n	n	n	.	n	n	0
80	c/s	cs	.	6	lorry driver	150000	300000	100000	200000	50000	250000	25000	n	0	1.5	300000	.	0	0	.	n	0	20000	10000	150000	y	500000	n	n	n	700000	n	n	0
81	.	.	.	5	business man	.	100000	60000	50000	.	.	250000	n	0	0.33	150000	5000	35000	0	20000	n	0	35000	.	70000	y	40000	n	n	y	250000	y	n	0
82	c/s	cs	4	3	builder / civil engineer	200000	100000	0	30000	20000	100000	150000	n	0	1	50000	0	0	0	65000	n	0	3000	3000	20000	y	200000	n	n	n	500000	n	n	0
83	c/s	cs	8	4	police man	350000	100000	0	40000	10000	80000	0	n	0	3	80000	0	0	30000	40000	n	0	10000	10000	50000	y	100000	n	n	n	200000	y	n	0
84	inguinal biopsy	gensurg	14	7	Farming	50000	20000	25000	10000	20000	70000	50000	n	0	1	150000	30000	20000	20000	0	n	0	100000	20000	50000	y	200000	y	y	n	250000	n	n	0
85	stump refashioning	gensurg	42	3	Business	20000	60000	0	0	30000	100000	50000	y	78000	0.167	500000	200000	50000	0	0	n	0	0	40000	660000	n	.	n	y	n	1080000	n	n	0
86	feeding gastrostomy	gensurg	6	7	Brewing local alcohol	5000	50000	20000	30000	0	180000	53750	n	0	2	510000	0	27000	135000	60000	y	30000	30000	90000	.	y	600000	y	y	y	3000000	n	n	0
87	c/s	cs	27	2	peasant farmer	100000	20000	0	50000	20000	10000	0	n	0	2	300000	.	0	0	.	n	0	50000	20000	100000	y	200000	n	n	n	200000	n	n	0
88	c/s	cs	4	7	gate keeper	200000	100000	5000	100000	20000	2000000	0	n	0	2	25000	0	0	0	18000	n	0	50000	12000	25000	n	.	n	n	n	85000	y	n	0
89	STS	gensurg	.	3	peasant farmer	200000	60000	520000	0	0	0	37500	n	0	3	185000	.	0	0	0	n	0	60000	.	50000	y	300000	n	n	n	0	n	n	0
90	c/s	cs	4	3	Business man	100000	30000	60000	0	20000	30000	250000	n	0	0.083	.	0	15000	30000	30000	n	0	1000	4000	100000	n	.	n	n	n	300000	n	n	0
91	RVF repair	gyn	5	2	soldier	300000	150000	300000	10000	300000	200000	125000	n	0	1	180000	.	0	0	.	n	0	10000	30000	70000	y	700000	n	n	n	500000	n	n	0
92	exlap + USO	gyn	4	2	farmer	250000	150000	0	40000	180000	80000	12500	y	30000	0.33	300000	.	0	40000	.	n	0	2000	20000	50000	y	150000	n	n	n	100000	n	n	0
93	submandibulectomy	ent	2	7	farming	1500000	500000	200000	5000	100000	0	1000000	n	0	1	300000	.	.	.	.	n	0	10000	5000	50000	n	.	n	n	n	20000	n	n	0
94	c/s	cs	4	4	civil engineer	100000	40000	0	20000	15000	40000	0	n	0	2	50000	0	0	0	25000	n	0	20000	10000	30000	y	50000	n	n	n	700000	n	n	0
95	ENT	ent	3	6	police man	450000	150000	80000	0	20000	200000	750000	n	0	1	6000	0	0	0	2000	n	0	4000	5000	10000	y	50000	n	n	n	100000	n	n	0
96	bilateral orchidectomy	gensurg	.	10	peasant farmer	700000	0	0	55000	4000	0	700000	y	300000	0.5	200000	.	60000	75000	0	n	0	40000	.	70000	y	150000	n	n	n	0	n	n	0
98	c/s	cs	3	3	salon	900000	70000	0	50000	30000	100000	0	n	0	0.083	0	0	0	0	0	n	0	2000	15000	5000	n	.	n	n	n	50000	n	n	26000
105	perineal tear repair	ob	5	4	secondary teacher	1500000	200000	0	100000	80000	300000	0	n	0	1.5	50000	100000	0	0	.	n	0	20000	100000	100000	n	.	n	n	n	0	n	n	0
115	c/s	cs	.	4	peasant farmer	40000	10000	0	0	0	0	0	n	0	2	25000	0	0	0	0	n	0	0	0	150000	n	.	n	n	n	0	n	n	150000
116	c/s	cs	.	7	farmer	900000	300000	100000	70000	400000	100000	200000	y	40000	0.25	450000	20000	0	0	60000	n	0	20000	50000	120000	y	650000	n	n	n	2000000	n	n	0
118	c/s	cs	3	4	carpenter	400000	150000	0	25000	15000	150000	50000	y	50000	0.25	100000	0	0	0	20000	n	0	5000	5000	50000	y	60000	n	n	n	500000	n	n	0
119	c/s	cs	4	6	buseiness man	300000	100000	0	100000	0	150000	125000	y	250000	1	0	0	0	0	0	n	0	5000	0	0	n	.	n	n	n	200000	n	n	0
120	salpingectomy	gyn	5	5	peasant	0	0	0	0	0	0	1500	n	0	3	0	0	0	0	0	n	0	0	.	0	n	.	n	n	n	0	n	y	30000
126	removal vp shunt and omoya	neuro	75	9	business	680000	504000	0	68000	34000	34000	12750	y	34000	7	340000	0	340000	816000	0	n	0	2312000	2312000	765000	n	.	n	n	n	5759600	y	n	0
127	.	.	.	5	mechanic engineer	200000	100000	100000	30000	10000	50000	0	n	120000	0.25	200000	20000	60000	0	30000	n	0	5000	0	60000	n	.	n	n	n	1000000	n	n	0
200	c/s	cs	2	3	vetrinarian	7000000	50000	200000	100000	50000	70000	0	n	0	1.5	70000	30000	0	50000	0	y	5000	10000	10000	30000	y	200000	n	y	n	250000	n	y	50000
201	laparotomy	gensurg	5	7	farmer	200000	100000	100000	100000	150000	0	2000000	y	300000	3	80000	.	26000	30000	0	n	0	160000	.	100000	n	.	n	n	n	500000	n	n	0
202	osteotomy	ortho	5	5	peasant farmer	600000	0	0	0	12000	0	500000	n	0	5	180000	.	0	80000	0	n	0	30000	15000	150000	y	150000	n	y	n	0	n	n	0
203	.	.	.	4	boda boda rider	200000	200000	0	6000	0	0	8750	n	0	1.5	70000	.	0	0	0	n	0	10000	10000	40000	y	70000	n	n	n	0	n	n	0
204	ORIF	ortho	75	3	casual worker	100000	150000	0	0	30000	15000	70000	n	0	4	300000	88000	0	120000	0	y	100000	270000	15000	360000	y	400000	y	y	y	2000000	y	n	0
205	STS	gensurg	.	3	boda boda	.	600000	0	30000	0	0	0	y	20000	0.5	216000	.	0	262000	0	n	0	0	32000	62000	y	320000	n	n	n	560000	n	n	0
206	c/s	cs	3	6	farmer	50000	50000	0	30000	0	40000	50000	y	15000	1	3000	0	0	0	0	n	0	5000	5000	20000	n	.	n	n	n	30000	n	n	0
207	c/s	cs	3	5	business	200000	200000	0	30000	60000	200000	100000	y	180000	1	100000	70000	0	0	0	n	0	6000	2000	30000	n	.	n	n	n	170000	n	y	20000
208	Gyn	gyn	3	4	farmer	1000000	50000	0	30000	20000	0	7500	n	0	3	40000	30000	10000	30000	0	n	0	14000	42000	10000	n	.	n	n	n	40000	n	y	10000
209	c/s	cs	.	3	farmer	100000	20000	2000	5000	10000	0	0	n	0	6	10000	0	0	0	0	n	0	45000	45000	20000	y	30000	n	n	n	100000	n	n	0
210	c/s	cs	.	6	hawker	100000	180000	0	10000	20000	130000	50000	n	0	1	100000	.	0	0	0	n	0	5000	15000	40000	n	.	n	n	n	150000	n	y	20000
211	c/s	cs	.	3	farmer	50000	10000	0	0	5000	20000	0	n	0	3	15000	15000	0	0	0	n	0	43000	43000	15000	y	50000	n	y	n	80000	n	n	0
212	c/s	cs	.	3	cattle keeper	0	150000	300000	70000	30000	300000	0	n	0	2	170000	50000	0	0	0	n	0	30000	30000	100000	n	.	n	y	n	0	n	n	0
213	c/s	cs	.	12	farmer	60000	0	27000	10000	0	0	0	y	5000	2	20000	0	0	0	0	n	0	60000	.	16000	.	.	n	.	n	30000	n	n	0
214	I&D	gensurg	.	5	peasant	20000	80000	0	60000	0	0	75000	n	0	1	20000	0	0	30000	0	n	0	25000	.	30000	n	.	n	y	n	200000	n	n	0
215	c/s	cs	4	7	peasant	20000	40000	0	150000	10000	20000	81250	n	0	0.75	150000	0	0	0	45000	n	0	2000	1000	40000	y	50000	n	n	n	400000	n	n	0
216	cervical repair	ob	3	2	business	300000	150000	0	50000	15000	40000	0	n	0	1	20000	0	0	0	.	y	15000	10000	8000	45000	n	.	n	n	n	0	n	n	0
217	c/s	cs	4	2	builder	200000	50000	0	10000	20000	10000	0	n	0	0.5	20000	0	0	0	.	n	0	3000	2000	30000	n	.	n	n	n	0	n	n	0
218	feeding Gtube	gensurg	.	16	farmer	120000	200000	250000	150000	0	0	275000	n	0	1.5	.	0	140000	0	0	.	.	600000	.	150000	n	.	n	y	n	200000	n	n	0
219	open suprapubic cystostomy	gensurg	.	4	peasant	50000	500000	0	15000	0	0	50000	n	0	3	70000	.	0	25000	.	n	0	25000	15000	210000	y	500000	y	y	n	300000	n	n	0
221	c/s	cs	4	8	teacher	400000	80000	50000	60000	15000	50000	0	n	0	0.5	30000	0	0	0	20000	n	0	8000	4000	20000	n	.	n	n	n	120000	n	n	0
222	c/s	cs	3	4	technician	50000	20000	0	25000	20000	30000	37500	n	0	2	70000	0	0	0	30000	n	0	20000	30000	80000	y	100000	n	n	n	400000	n	n	0
223	c/s	cs	4	4	driver	700000	60000	0	30000	70000	200000	75000	y	60000	0.25	0	0	0	25000	0	n	0	2000	2000	24000	n	.	n	n	n	54000	n	y	60000
224	hernia repair	gensurg	13	3	farmer	.	200000	120000	0	0	0	0	n	0	6	6000	0	10000	0	0	n	0	25000	30000	200000	y	100000	n	y	n	300000	n	n	0
225	exlap	gensurg	4	1	waitress	150000	50000	0	1000	30000	0	0	y	60000	0.5	120000	.	50000	0	.	n	0	1000	0	50000	n	.	n	n	n	20000	n	n	0
226	c/s	cs	4	5	Mechanic	250000	150000	0	60000	0	0	10000	y	50000	2.5	66000	.	0	0	0	.	.	90000	.	52000	y	270000	n	n	n	120000	n	n	0
228	c/s	cs	4	5	carpenter	200000	30000	0	20000	30000	50000	5000	n	0	2	50000	.	0	30000	0	n	0	30000	370000	5000	y	200000	n	y	n	600000	n	n	0
229	c/s	cs	3	4	builder	500000	100000	0	200000	100000	60000	0	n	0	0.33	45000	0	0	0	0	n	0	5000	5000	50000	n	.	n	n	n	300000	n	n	0
230	c/s	cs	4	4	soldier	600000	650000	0	100000	80000	30000	192500	n	0	0.67	100000	30000	0	0	0	n	0	40000	.	40000	y	200000	n	n	y	400000	y	n	0
232	c/s	cs	4	3	fisherman	650000	200000	150000	200000	150000	400000	0	n	0	2	150000	60000	0	0	0	n	0	20000	40000	90000	y	400000	n	n	n	800000	y	n	0
233	c/s	cs	3	3	business man	300000	250000	0	40000	50000	30000	20000	y	500000	1	100000	30000	0	35000	0	n	0	20000	10000	45000	y	300000	n	n	n	200000	n	n	0
234	c/s	cs	3	3	school cook	150000	20000	0	50000	10000	50000	0	n	0	3	50000	15000	0	0	0	n	0	20000	.	5000	n	.	n	n	n	100000	n	n	0
235	c/s	cs	3	3	small business man	30000	50000	0	0	40000	100000	0	n	0	2	50000	30000	0	20000	0	n	0	60000	.	40000	y	100000	n	n	n	60000	n	n	0
236	c/s	cs	4	4	peasant farmer	20000	10000	1000	2000	3000	5000	57500	n	0	0.5	35000	.	0	0	0	n	0	20000	.	20000	n	.	n	n	n	80000	y	n	0
238	.	.	.	3	police officer	380000	600000	5000	50000	90000	0	0	y	70000	1	60000	.	0	25000	.	n	0	5000	.	30000	.	.	n	n	n	200000	n	n	0
239	appendicectomy	sensurg	7	6	business	50000	70000	20000	50000	0	0	25000	y	50000	3	17000	.	0	0	0	n	0	20000	.	40000	y	100000	n	y	n	70000	n	n	0
240	STS	gensurg	3	9	farming	50000	20000	0	100000	100000	80000	150000	n	0	6	.	0	0	0	0	n	0	0	40000	30000	n	.	n	n	n	50000	y	n	0
241	I&D	gensurg	4	4	farming	20000	5000	10000	50000	10000	100000	75000	n	0	2	23000	3000	0	0	0	n	0	14000	0	10000	n	.	n	y	n	0	n	n	0
242	below elbow amputation	gensurg	5	7	farming	100000	100000	0	20000	30000	30000	20000	y	20000	4	56500	600	0	0	0	n	0	70000	20000	58000	y	350000	n	n	n	600000	y	n	0
243	.	.	.	8	business man	4000000	70000	0	110000	0	166666	1000000	y	500000	0.5	100000	0	0	0	0	n	0	10000	.	40000	n	.	n	n	n	.	n	n	0
244	hernia repair	gensurg	1	3	banker	800000	80000	0	5000	0	0	0	n	0	0.5	10000	0	0	90000	0	n	0	2000	2000	10000	n	.	n	n	n	.	n	n	0
246	c/s	cs	3	3	mechanic	350000	100000	0	30000	60000	120000	0	y	210000	0.33	60000	40000	0	0	0	n	0	6000	6000	40000	n	.	n	n	n	200000	n	n	0
247	c/s	cs	7	6	Farmer	75000	150000	0	100000	50000	200000	12500	n	0	1	1000000	100000	8000	30000	0	n	0	70000	70000	40000	n	.	n	n	n	2500000	n	n	0
248	c/s	cs	3	3	boda boda	200000	100000	5000	20000	40000	70000	225000	y	30000	0.5	40000	30000	0	0	0	n	0	3000	2000	15000	y	40000	n	n	n	120000	n	n	0
249	hemiarthroplasty	ortho	27	4	peasant	20000	130000	6000	0	0	0	3750	n	0	1.5	400000	.	60000	60000	0	n	0	80000	.	400000	y	150000	n	y	n	2000000	n	n	0
250	repair of periorbital laceration	gensurg	5	5	peasant farmer	40000	0	0	0	0	0	30000	y	50000	1	120000	80000	0	240000	0	n	0	5000	.	.	y	445000	n	n	n	445000	n	n	0
251	c/s	cs	3	4	peasant farmer	50000	30000	0	10000	10000	15000	0	n	0	1	10000	0	0	0	5000	n	0	70000	.	40000	y	50000	n	n	n	150000	n	n	0
252	c/s	cs	3	3	peasant	50000	30000	0	15000	10000	20000	0	n	0	0.33	22000	0	0	0	30000	n	0	5000	10000	45000	y	60000	n	n	n	500000	n	n	0
253	c/s	cs	3	3	small businessman	500000	200000	0	20000	30000	100000	50000	y	400000	0.083	45000	60000	0	30000	0	y	100000	3000	3000	40000	y	250000	n	n	n	150000	y	n	0
254	c/s	cs	6	4	business man	.	100000	30000	25000	20000	150000	62500	n	0	1	150000	0	0	0	40000	n	0	3000	30000	50000	n	.	n	n	n	700000	n	n	0
255	c/s	cs	5	2	boda boda cyclist	80000	100000	0	20000	50000	20000	0	y	20000	0.25	58000	60000	0	25000	0	n	0	3000	3000	25000	y	.	n	n	n	150000	n	n	0
256	c/s	cs	3	8	business man	50000	300000	0	30000	60000	30000	150000	n	0	0.17	30000	0	0	0	150000	n	0	10000	.	30000	n	.	n	n	n	500000	n	n	0
257	suction and curretage	gyn	4	5	vetrinary doctor	300000	0	20000	15000	30000	100000	0	y	160000	1	42000	10000	20000	25000	0	n	0	5000	5000	32000	y	120000	n	n	n	25000	.	n	0
258	c/s	cs	5	10	milk seller	150000	100000	140000	20000	125000	182000	0	y	250000	6	200000	80000	0	0	0	n	0	60000	90000	18000	.	.	n	y	n	400000	n	n	0
259	c/s	cs	6	5	peasant	200000	100000	0	20000	10000	15000	25000	n	0	1.5	85000	0	0	0	30000	n	0	15000	.	50000	y	70000	n	n	n	200000	n	n	0
260	hernia repair	gensurg	1	4	soldier	450000	50000	0	35000	2500	0	0	n	0	2	10000	0	0	0	0	n	0	10000	.	15000	y	30000	n	n	n	0	n	n	0
261	suction and curretage	gyn	5	4	teacher	300000	50000	30000	40000	20000	20000	62500	n	0	1	75000	0	0	0	20000	n	0	10000	20000	40000	y	200000	n	n	n	400000	n	n	0
262	circumcision revision	gensurg	2	4	mechanic	.	80000	0	.	0	0	50000	n	0	4	6000	0	0	0	0	n	0	20000	.	30000	n	.	n	n	n	0	n	n	0
263	craniotomy - neuro	neuro	21	6	farming	150000	30000	70000	30000	100000	5000	2500	y	200000	12	380000	35000	15000	440000	0	y	.	100000	100000	250000	n	.	n	y	y	3000000	y	n	0
264	cholecystectomy	gensurg	14	3	farming	20000	152000	0	65000	50000	100000	50000	n	0	7	290000	50000	30000	30000	0	n	0	25000	12500	98000	y	180000	n	y	n	640000	n	n	0
265	ortho - exif	ortho	62	4	casual worker	15000	100000	0	45000	7000	.	50000	y	110000	3	500000	100000	20000	120000	0	y	250000	100000	10000	496000	y	1500000	n	y	n	5000000	y	n	0
266	evacuation	gyn	3	3	business	100000	30000	0	0	20000	100000	0	y	115000	0.5	50000	0	0	0	0	n	0	15000	5000	0	n	.	n	n	n	.	y	n	0
267	exfix	ortho	7	1	medical counsellor	100000	600000	0	50000	0	0	0	y	80000	0.5	20000	0	0	60000	120000	y	600000	0	.	280000	n	.	n	n	n	0	n	n	0
268	excision of R buttock	gensurg	4	4	carpenter	.	80000	0	0	0	0	12500	n	0	3	45000	0	7000	0	0	n	0	9000	.	25000	y	60000	n	n	n	0	n	n	0
269	c/s	cs	3	4	prison officer	400000	200000	20000	15000	8000	20000	0	n	0	0.25	10000	0	0	0	30000	n	0	0	0	40000	n	.	n	n	n	170000	n	n	0
270	c/s	cs	3	3	mechanic	300000	240000	60000	10000	60000	0	0	y	70000	1	70000	50000	0	20000	40000	n	0	50000	.	50000	n	.	n	y	n	300000	n	n	0
271	c/s	cs	3	2	nurse	500000	0	20000	0	0	0	0	y	50000	1	0	0	0	0	15000	n	0	5000	.	70000	n	.	n	n	n	100000	n	n	0
272	c/s	cs	2	3	peasant farmer	200000	7000	0	40000	0	0	0	y	20000	3	10000	0	0	0	5000	y	3000	30000	.	20000	n	.	n	n	n	15000	n	n	0
273	keloid excision	gensurg	1	6	farmer	60000	65000	0	50000	0	0	65000	y	20000	0.5	15000	0	0	0	.	n	0	7000	7000	12000	n	.	n	n	n	20000	n	n	0
274	c/s	cs	3	2	taxi driver	150000	0	50000	20000	30000	5000	0	y	40000	4	60000	0	0	0	40000	n	0	20000	20000	25000	n	.	n	y	n	150000	n	n	0
275	c/s	cs	7	3	police man	200000	100000	150000	60000	40000	100000	0	n	0	1	180000	5000	0	0	60000	n	0	8000	25000	25000	n	.	n	n	n	250000	n	n	0
276	c/s	cs	7	5	mechanical engineer	200000	15000	0	20000	30000	30000	0	y	20000	2.5	30000	0	0	0	20000	n	0	60000	.	30000	n	.	n	n	n	200000	n	n	0
277	c/s	cs	3	4	peasant	150000	20000	200000	80000	10000	300000	0	y	30000	1	18000	0	0	0	5000	n	0	30000	.	30000	y	50000	n	n	n	300000	n	n	0
278	c/s	cs	3	2	mechanic	300000	100000	0	50000	10000	60000	12500	y	15000	1	20000	10000	0	0	0	y	2000	5000	10000	10000	y	50000	n	n	n	70000	n	y	2500
282	c/s	cs	3	3	boda boda cyclist	300000	200000	0	100000	50000	100000	0	y	50000	0.33	150000	.	0	10000	0	n	0	2000	2000	100000	y	200000	n	n	n	200000	n	y	30000
283	c/s	cs	4	3	farmer	100000	40000	0	5000	0	50000	0	n	0	1	12000	10000	0	20000	0	n	0	5000	5000	20000	n	.	n	n	n	70000	n	n	0
285	c/s	cs	3	4	boda boda cyclist	300000	100000	0	20000	20000	100000	0	n	0	1	6000	10000	0	0	0	n	0	20000	10000	30000	n	.	n	n	n	100000	n	n	0
286	c/s	cs	7	5	farmer	250000	30000	60000	20000	15000	20000	75000	y	40000	4	400000	0	22000	25000	20000	n	0	30000	0	0	n	.	n	y	n	1000000	n	n	0
287	neuro	neuro	14	5	farmer	50000	40000	0	80000	25000	60000	3750	n	0	1	100000	.	.	.	.	y	30000	60000	.	200000	y	300000	n	y	n	1600000	n	y	29000
288	neuro	neuro	21	9	teacher	500000	200000	150000	50000	100000	300000	250000	n	0	5	800000	.	40000	270000	0	n	0	1200000	.	600000	n	.	n	y	n	4000000	n	n	0
290	biopsy	gensurg	7	5	farmer	20000	5000	0	30000	6000	20000	7500	n	0	0.67	0	0	50000	0	0	n	0	10000	10000	50000	y	200000	n	y	n	150000	n	n	0
291	laparatomy	gensurg	13	3	farmer	0	.	0	10500	0	0	0	n	0	2.5	170000	.	45000	0	0	n	0	90000	.	55000	n	.	n	n	n	0	n	n	0
292	c/s	cs	14	5	peasant farmer	150000	30000	20000	30000	10000	50000	0	n	0	2	100000	0	0	0	20000	n	0	30000	30000	50000	y	50000	n	n	n	300000	n	n	0
294	c/s	cs	3	5	farmer	50000	80000	0	150000	30000	200000	25000	y	70000	1	50000	.	0	0	0	n	0	100000	.	80000	y	300000	n	n	n	350000	n	n	0
295	c/s	cs	4	3	boda boda	250000	50000	70000	30000	90000	60000	0	n	0	1	85000	40000	0	0	0	n	0	15000	15000	30000	n	.	n	n	n	250000	n	n	0
295	gyn	gyn	5	3	businessman	500000	300000	0	100000	30000	200000	150000	y	250000	0.67	160000	0	0	0	20000	n	0	7000	0	50000	n	.	n	n	n	1000000	n	n	0
296	c/s	cs	3	3	bakery/business	100000	200000	0	0	60000	300000	75000	y	75000	0.5	120000	.	0	40000	0	n	0	2000	2000	20000	y	70000	n	n	n	200000	n	n	0
297	exlap	gensurg	3	6	teacher	200000	80000	0	50000	30000	50000	62500	n	0	4	20000	0	10000	0	0	n	0	80000	20000	0	n	.	y	n	n	200000	n	n	0
298	exlap +resection	gensurg	31	7	business	150000	5000	20000	40000	10000	60000	37500	y	2000	12	100000	0	40000	20000	0	n	0	25000	25000	310000	y	150000	n	y	y	450000	n	n	0
299	pedi	pedi	2	5	driver	375000	300000	0	50000	200000	60000	65000	n	0	0.5	4500	0	0	0	0	n	0	1500	1500	20000	n	.	n	n	n	40000	n	n	0
300	pedi	pedi	2	8	business man	500000	300000	0	15000	100000	30000	200000	n	0	1	20000	0	0	0	0	n	0	2000	2000	50000	n	.	n	n	y	100000	n	n	0
301	biopsy and excision	gensurg	3	6	farmer	0	500000	450000	20000	200000	400000	75000	y	300000	12	600000	0	60000	65000	0	n	0	50000	50000	150000	y	1000000	n	n	y	200000	y	n	0
302	gyn - marsupialization	gyn	3	2	business	50000	60000	0	50000	12000	40000	37500	y	60000	0.5	45000	6000	0	0	0	n	0	3000	1500	10000	y	28000	y	n	n	30000	y	n	0
303	I&D	gensurg	35	5	farmer	0	150000	80000	250000	90000	100000	375000	n	0	1	70000	100000	0	120000	0	n	0	7000	7000	500000	y	100000	n	n	y	2000000	y	n	0
304	mastectomy	gensurg	21	1	widow	0	100000	0	50000	0	60000	0	n	0	1	80000	20000	30000	50000	200000	n	0	20000	10000	60000	y	400000	n	n	n	1000000	y	n	0
305	exploratory laparotomy	gensurg	5	3	peasant farmer	100000	30000	0	30000	20000	20000	0	n	0	4	60000	0	15000	0	.	n	0	150000	0	70000	y	380000	n	n	n	380000	n	n	0
306	laparotomy	gensurg	6	3	tailors	200000	0	0	0	0	0	0	n	0	2.5	32000	0	0	50000	0	n	0	25000	.	30000	n	.	n	n	n	0	n	n	0
308	biopsy	gensurg	13	4	farmer	.	120000	100000	50000	10000	0	10000	n	0	3	0	70000	45000	150000	0	n	0	15000	15000	200000	y	500000	n	y	n	600000	n	n	0
309	gyn	gyn	7	9	farmer	300000	30000	200000	60000	60000	300000	25000	n	0	3	150000	50000	7000	7000	0	y	50000	40000	20000	100000	y	400000	n	y	n	450000	n	n	0
310	gyn	gyn	4	5	farmer	200000	100000	10000	40000	30000	50000	17500	y	60000	0.5	250000	.	50000	70000	50000	n	0	6000	12000	30000	y	60000	n	y	n	350000	n	y	25000
311	c/s	cs	3	2	tailor, bodaboda	300000	200000	300000	0	0	50000	42500	y	100000	1	20000	50000	0	0	0	n	0	0	10000	35000	n	.	n	n	n	0	y	n	0
312	c/s	cs	4	3	peasant farmer	30000	20000	0	0	7000	10000	0	n	0	2	40000	.	0	25000	0	n	0	10000	10000	20000	n	.	n	y	n	0	n	n	0
313	c/s	cs	3	3	mechanic	40000	200000	0	3000	0	5000	30000	y	70000	0.5	100000	.	0	0	0	n	0	10000	.	12000	y	80000	n	n	y	0	n	n	0
314	c/s	cs	4	5	peasant farm	20000	10000	10000	100000	5000	300000	25000	n	0	2	55000	40000	0	0	0	n	0	50000	.	80000	y	150000	n	y	n	350000	y	n	0
315	c/s	cs	3	3	peasant farmer	100000	50000	0	40000	0	30000	0	n	0	2	12000	32000	0	0	0	n	0	20000	.	40000	n	.	n	y	n	120000	n	n	0
316	c/s	cs	4	4	policeman	500000	100000	0	0	0	40000	0	n	0	1	40000	.	0	25000	0	n	0	10000	.	20000	n	.	n	n	n	60000	n	n	0
318	c/s	cs	4	5	farmer	600000	100000	0	50000	0	0	25000	n	0	1.5	50000	.	0	0	.	n	0	40000	.	30000	n	.	n	n	n	0	n	n	0
319	c/s	cs	4	6	builder	300000	80000	8000	52500	28000	0	250000	y	20000	0.5	26000	.	15000	20000	.	n	0	0	.	40000	n	.	n	y	n	0	n	n	0
320	c/s	cs	4	4	business/farmer	20000	30000	0	40500	0	0	22500	n	0	0.5	60000	.	0	20000	0	n	0	7000	7000	30000	y	800000	n	n	n	0	n	n	0
321	c/s	cs	5	3	teacher/farmer	120000	60000	0	0	150000	0	20000	n	0	1	120000	10000	10000	10000	0	n	0	12000	.	43000	y	80000	n	n	n	0	n	n	0
322	thoracotomy	gensurg	.	3	boda boda	200000	80000	0	0	0	0	0	n	0	3	400000	0	0	80000	0	n	0	250000	10000	50000	y	600000	n	n	n	0	n	n	0
324	chest tube	gensurg	48	3	casual worker	150000	50000	0	75000	60000	200000	450000	y	50000	4	150000	50000	7000	240000	200000	n	0	60000	60000	600000	y	2000000	y	y	.	3000000	y	n	0
325	c/s	cs	3	3	farmer	20000	10000	0	20000	15000	10000	0	n	0	1	10000	30000	0	0	0	n	0	8000	.	30000	y	20000	n	n	n	100000	n	n	0
326	c/s	cs	4	4	business man	700000	400000	150000	100000	35000	200000	0	y	150000	0.33	45000	.	0	0	0	n	0	4000	4000	45000	n	.	n	n	n	150000	y	n	0
327	c/s	cs	2	9	farmer	10000	60000	0	30000	40000	20000	11250	y	20000	6	9000	8000	0	0	0	n	0	15000	12000	25000	y	120000	n	y	n	140000	n	n	0
328	c/s	cs	3	3	business man	80000	20000	5000	0	30000	30000	0	y	50000	1	18000	12000	0	0	0	n	0	6000	6000	10000	n	.	n	n	n	35000	n	n	0
329	c/s	cs	4	2	lab tech	1300000	100000	0	100000	120000	60000	0	n	0	0.5	30000	0	0	0	.	n	0	20000	20000	100000	n	.	n	n	n	0	n	n	0
330	c/s	cs	3	12	peasant	50000	20000	0	20000	10000	10000	0	n	0	2	16000	0	0	0	.	n	0	15000	15000	1000000	y	100000	n	100000	n	200000	n	n	0
331	exlap	gensurg	10	20	carpenter	100000	200000	0	30000	40000	100000	625000	n	0	0.5	10000	0	0	0	.	n	0	5000	5000	160000	n	.	n	n	n	0	n	n	0
332	hernioraphy	gensurg	9	3	peasant	60000	0	0	0	0	0	0	n	0	1.5	0	0	0	0	0	n	0	12000	0	0	n	.	n	n	n	0	n	n	0
333	hernioraphy	gensurg	3	3	farmer	250000	100000	0	20000	30000	50000	37500	n	0	1.5	0	0	0	0	0	n	0	10000	10000	30000	y	20000	n	n	n	100000	n	n	0
334	c/s	cs	3	2	carpenter	200000	150000	0	20000	120000	50000	125000	n	0	0.5	100000	0	0	0	.	n	0	4000	20000	80000	n	.	n	n	n	0	n	n	0
335	c/s	cs	3	2	builder	400000	200000	0	50000	30000	50000	0	n	0	2	35000	0	0	0	.	y	20000	10000	10000	50000	n	.	n	n	n	0	n	n	0
336	c/s	cs	3	2	plumber	250000	150000	0	15000	80000	30000	0	n	0	0.33	30000	0	0	0	.	y	50000	2000	2000	50000	y	200000	n	n	n	0	n	n	0
338	c/s	cs	4	5	mechanic	100000	50000	0	13000	0	50000	0	n	0	1	50000	5000	0	30000	0	n	0	5000	.	30000	y	60000	n	n	n	150000	n	n	0
339	c/s	cs	3	3	peasant	200000	50000	0	30000	0	0	.	y	30000	1	10000	65000	0	0	0	y	10000	12000	.	100000	n	.	n	n	n	60000	n	n	0
340	c/s	cs	3	3	peasant	30600	0	15300	0	0	0	0	y	15300	2	0	0	0	0	0	n	0	0	0	0	n	.	n	n	n	0	n	n	0
341	perineal tear	ob	3	2	Business	400000	150000	30000	5000	0	0	0	y	0	0.5	0	0	0	0	0	n	0	1500	.	7000	n	.	n	n	n	80000	n	n	0
342	c/s	cs	3	5	farming	100000	0	0	0	4000	0	0	n	0	1	15000	10000	0	0	.	n	0	80000	.	60000	y	100000	n	n	n	50000	n	n	0
343	c/s	cs	4	5	peasant farmer	200000	150000	0	50000	100000	300000	45000	y	100000	1	15000	0	7000	0	0	n	0	70000	.	48000	y	100000	n	n	n	200000	n	n	0
344	c/s	cs	3	5	teacher/builer	1300000	150000	1000000	200000	50000	150000	62500	n	0	1	200000	0	0	0	.	n	0	10000	5000	30000	n	.	n	n	n	0	n	n	0
345	c/s	cs	3	2	business acountant	600000	200000	0	100000	140000	100000	0	y	300000	0.33	60000	0	0	0	.	n	0	10000	5000	60000	n	.	n	n	n	0	n	n	0
346	c/s	cs	4	4	boda boda	30000	40000	0	10000	5000	10000	0	n	0	1	15000	40000	0	0	0	n	0	20000	10000	30000	n	.	n	n	n	100000	n	n	0
347	c/s	cs	4	6	church leader	1000000	300000	0	10000	50000	100000	0	n	0	0.5	100000	0	0	0	.	n	0	3000	2000	10000	n	.	n	n	n	0	n	n	0
348	c/s	cs	4	5	business	600000	50000	0	20000	10000	30000	75000	y	1000000	1	30000	0	0	0	.	n	0	20000	0	60000	n	.	n	n	n	0	n	n	0
349	ent	ent	2	7	farmer	400000	300000	20000	30000	15000	100000	75000	n	0	1	0	0	0	30000	0	n	0	10000	6000	20000	y	100000	n	n	n	400000	n	n	0
350	c/s	cs	3	3	business man	500000	200000	0	30000	50000	80000	0	y	80000	0.083	23000	0	0	35000	24000	n	0	4000	.	15000	y	40000	n	n	n	100000	n	n	0
351	c/s	cs	5	3	business man	400000	100000	50000	20000	50000	50000	87500	n	0	0.17	20000	0	0	0	30000	n	0	3000	3000	40000	y	50000	n	n	n	300000	n	n	0
352	c/s	cs	3	7	peasant	250000	100000	5000	20000	10000	100000	75000	n	0	1	20000	0	0	0	10000	n	0	10000	20000	200000	y	100000	n	y	n	300000	n	n	0
353	c/s	cs	3	6	driver	600000	150000	0	30000	50000	100000	105000	y	120000	0.25	10000	0	0	30000	150000	n	0	0	0	55000	n	.	n	n	n	600000	n	n	0
354	c/s	cs	5	5	engineer	650000	100000	30000	40000	100000	50000	162500	n	0	0.17	60000	0	27000	0	0	n	0	2000	0	50000	n	.	n	n	n	170000	n	n	0
355	ent	ent	2	8	teacher	600000	300000	150000	50000	100000	100000	250000	y	250000	4.5	70000	0	14000	0	10000	n	0	25000	50000	50000	y	100000	n	n	n	1000000	n	n	0
356	c/s	cs	3	3	tailor	100000	100000	0	7000	60000	30000	38750	y	82000	0.67	18000	32500	0	0	0	n	0	4000	.	100000	n	.	n	n	n	500000	n	n	0
357	c/s	cs	3	2	business	3900000	150000	0	40000	60000	0	0	y	109000	0.5	40000	0	0	0	0	n	0	2000	0	9000	n	.	n	n	n	0	n	n	0
358	c/s	cs	3	7	peasant farmer	300000	20000	100000	150000	20000	100000	75000	y	120000	4	200000	.	0	0	0	n	0	60000	.	40000	y	600000	n	y	n	300000	n	n	0
359	pedi	pedi	9	3	peasant farmer	50000	30000	0	20000	12000	30000	0	n	0	2	0	0	7000	60000	0	n	0	6000	0	25000	y	30000	n	n	n	160000	n	y	93000
360	TAH	gyn	5	4	farming	40000	20000	800	1500	0	0	32500	y	5000	.	.	.	7000	15000	0	n	0	14000	14000	20000	y	200000	y	n	n	300000	y	n	0
361	gyn	gyn	9	7	peasant	100000	50000	0	20000	0	20000	2500	n	0	4	120000	0	7000	0	50000	y	40000	12000	20000	80000	y	150000	n	n	n	600000	n	n	0
362	.	.	.	10	peasant farmer	250000	100000	300000	250000	20000	30000	625000	n	0	0.5	65000	0	0	0	15000	n	0	3000	3000	0	n	.	n	n	n	500000	n	n	0
363	EUA/staging	gyn	4	4	peasant farmer	50000	10000	0	5000	0	10000	10000	n	0	4	16000	0	0	30000	.	n	0	15000	15000	40000	y	150000	n	n	n	0	n	n	0
364	exlap/ectopic	gyn	4	4	tailor	150000	120000	0	100000	90000	50000	125000	y	460000	0.5	16000	20000	0	0	0	n	0	2000	8000	20000	n	.	n	n	n	250000	n	n	0
365	c/s	cs	3	4	business man	400000	100000	0	20000	50000	100000	37500	y	70000	0.17	20000	30000	0	0	0	n	0	30000	.	30000	n	.	n	n	n	200000	n	n	0
366	c/s	cs	3	11	primary teacher	500000	100000	5000	300000	200000	300000	500000	y	150000	1	20000	20000	0	0	0	n	0	20000	.	60000	n	.	n	y	n	50000	n	n	0
367	exlap/ectopic	gyn	3	2	teacher/vet	760000	150000	0	20000	100000	100000	37500	n	0	0.33	90000	10000	0	0	.	y	45000	0	60000	10000	n	.	n	n	n	200000	n	n	0
368	c/s	cs	3	2	food vendor	60000	30000	0	5000	3000	10000	25000	n	0	0.33	0	0	0	0	0	n	0	2000	2000	25000	y	40000	n	n	n	50000	n	n	0
369	.	.	4	5	business	90000	30000	25000	10000	30000	20000	20000	n	0	1	44000	0	10000	0	0	n	0	5000	5000	20000	y	30000	n	n	n	160000	n	n	0
370	neuro	neuro	7	4	farmer	40000	50000	40000	100000	100000	30000	17500	n	0	1	60000	120000	30000	250000	0	y	150000	200000	.	200000	y	400000	n	n	0	400000	n	n	0
371	.	.	7	4	business	30000	100000	0	50000	30000	100000	8750	n	0	0.5	50000	15000	20000	40000	0	n	0	7000	70000	200000	y	300000	n	n	n	450000	n	y	60000
372	I&D	gensurg	2	3	driver	300000	100000	0	20000	20000	0	0	y	50000	1	8000	0	0	0	0	n	0	30000	.	20000	n	.	n	n	n	70000	n	n	0
378	pedi	pedi	8	5	farmer	300000	30000	30000	0	10000	60000	6250	y	100000	1	460000	17000	22000	0	0	n	0	21000	21000	20000	y	250000	n	n	n	250000	n	n	0
379	c/s	cs	4	2	lab tech/teacher	570000	180000	0	10000	5000	100000	62500	y	90000	0.33	80000	7000	0	0	.	n	0	25000	20000	80000	y	150000	n	n	n	150000	n	n	0
380	c/s	cs	4	4	peasant farmer	150000	50000	0	20000	10000	35000	0	n	0	3	50000	0	0	0	.	n	0	80000	0	60000	y	100000	n	n	n	100000	n	n	0
381	c/s	cs	5	2	herbalist	100000	70000	0	15000	6000	20000	0	y	50000	0.5	50000	0	0	0	0	n	0	30000	.	40000	n	.	n	n	n	300000	n	n	0
382	c/s	cs	3	4	peasant farmer	150000	30000	0	10000	0	70000	15000	n	0	5	15000	20000	0	0	0	n	0	20000	.	20000	n	.	n	n	n	50000	n	n	0
383	c/s	cs	3	6	business man	800000	200000	0	45000	100000	70000	17500	y	630000	1	60000	.	0	0	0	n	0	10000	10000	50000	n	.	n	n	y	0	n	n	0
384	c/s	cs	3	2	peasant farmer	140000	100000	0	0	30000	200000	0	n	0	1	0	30000	0	0	0	n	0	5000	.	30000	n	.	n	n	n	0	n	n	0
385	c/s	cs	3	4	clinical officer	1400000	.	600000	30000	150000	100000	0	y	250000	0.17	40000	.	0	0	0	n	0	20000	.	30000	n	.	n	n	n	0	n	n	0
386	c/s	cs	4	4	civil servant	80000	20000	30000	20000	18000	20000	62500	y	20000	2	20000	0	0	0	0	n	0	6000	6000	15000	n	.	n	n	n	30000	n	n	0
387	c/s	cs	26	8	farming	420000	10000	0	20000	30000	200000	50000	n	0	2	120000	30000	12000	0	0	n	0	40000	20000	78000	n	.	n	y	y	250000	n	n	0
388	c/s	cs	14	5	mechanic	1000000	300000	0	20000	50000	500000	200000	y	50000	3	50000	0	0	90000	0	n	0	20000	10000	80000	y	300000	n	y	n	1000000	y	n	0
390	c/s	cs	7	5	business man	150000	80000	150000	30000	20000	100000	37500	y	40000	4	100000	0	0	0	50000	n	0	15000	6000	80000	n	.	n	n	n	350000	n	n	0
391	c/s	cs	4	5	builder/engineer	420000	10000	20000	30000	40000	0	0	n	0	1	14000	0	0	0	0	n	0	0	0	100000	n	.	n	n	n	400000	n	n	0
392	c/s	cs	.	2	Boda boda	600000	20000	10000	20000	20000	100000	0	n	0	4	20000	0	0	0	30000	n	0	106000	.	35000	y	100000	n	n	n	450000	n	n	0
393	neuro	neuro	7	5	business man	200000	100000	0	60000	10000	100000	175000	n	0	2	100000	20000	30000	270000	30000	n	0	250000	.	8000	y	200000	n	n	n	1000000	n	n	0
394	evacuation	gyn	3	4	taxi driver	30000	60000	0	30000	40000	30000	6250	y	20000	2	.	.	0	0	0	n	0	20000	.	.	y	50000	n	n	n	90000	n	n	0
395	EUA	gyn	4	3	peasant farmer	20000	5000	0	15000	12000	5000	7500	n	0	2	0	0	0	0	0	n	0	6000	6000	10000	y	30000	n	n	n	10000	n	n	0
396	uteropexy	gyn	5	1	peasant farmer	30000	50000	0	60000	15000	20000	0	n	0	4	55000	.	0	0	0	n	0	30000	.	50000	y	100000	n	n	n	120000	n	n	0
397	cerclage	gyn	4	2	fisherman	50000	30000	0	40000	150000	20000	37500	y	50000	1.5	10000	24000	0	25000	0	n	0	100000	.	40000	y	260000	n	y	n	400000	n	n	0
398	ORIF	ortho	13	8	mechanic/ peasant	50000	25000	10000	20000	0	0	3750	n	0	2	124000	5000	10000	0	600000	.	.	50000	.	169000	y	600000	.	y	n	180000	n	n	0
399	hardware removal/ biopsy	ortho	24	8	farmer	100000	20000	50000	0	0	0	175000	n	0	3	300000	40000	0	35000	.	n	0	12000	12000	150000	y	150000	n	y	y	80000	n	n	0
400	c/s	cs	4	5	peasant farmer	100000	50000	0	20000	5000	10000	37500	n	0	1	10000	0	0	0	.	n	0	10000	10000	50000	y	50000	n	n	n	0	n	n	0
401	c/s	cs	4	2	Business	150000	30000	0	10000	30000	20000	0	n	0	1	20000	0	0	0	.	n	0	13000	0	50000	y	150000	n	n	n	100000	n	n	0
402	c/s	cs	3	8	business man	500000	50000	30000	60000	0	200000	62500	n	0	1	20000	0	0	0	25000	n	0	12000	.	50000	n	.	n	n	n	200000	n	n	0
403	c/s	cs	3	5	peasant	100000	60000	0	20000	30000	40000	0	n	0	0.5	18000	0	0	0	20000	n	0	7000	7000	30000	y	80000	n	n	n	200000	n	n	0
404	c/s	cs	15	5	civil servant	800000	200000	0	30000	80000	0	250000	n	0	1	128000	10000	0	30000	0	n	0	10000	6000	225000	y	.	n	n	n	0	n	n	0
405	c/s+btl	cs	3	6	farming	60000	10000	1000	30000	0	0	12500	n	0	2	17000	15000	0	30000	0	n	0	15000	15000	15000	y	150000	n	n	n	250000	n	n	0
406	c/s	cs	3	4	mechanic	250000	70000	0	50000	70000	80000	50000	n	0	5	40000	0	0	0	.	y	50000	15000	15000	40000	y	50000	n	n	n	100000	n	n	0
408	c/s	cs	3	6	farmer	30000	50000	100000	100000	30000	20000	37500	n	0	5	20000	0	0	0	.	n	0	50000	15000	60000	n	.	n	n	n	0	n	n	0
409	c/s	cs	3	2	driver	350000	300000	0	0	0	0	0	y	8400	0.5	0	12000	0	0	0	n	0	7000	7000	0	n	.	n	n	n	15000	n	n	0
450	c/s	cs	5	3	stone quarrying + boda	180000	130000	0	5000	6000	6000	0	y	40000	1	11000	28000	0	0	0	n	0	5000	5000	15000	y	60000	n	n	n	180000	y	n	0
451	c/s	cs	3	3	peasant farmer	120000	60000	0	20000	5000	3500	.	y	10000	1.5	20000	0	0	0	.	n	0	5000	5000	40000	y	30000	n	n	n	0	n	n	0
452	c/s	cs	3	2	business	250000	40000	0	10000	5000	10000	0	y	50000	2	40000	20000	0	0	.	n	0	30000	15000	70000	n	.	n	n	n	100000	n	n	0
456	exlap ectopic	gyn	3	3	mechanic	300000	150000	20000	170000	100000	130000	375000	y	100000	3.5	130000	.	0	0	0	n	0	65000	20000	30000	y	50000	n	n	y	170000	n	n	0
97/32 #32	removal of hardware	ortho	14	9	timber cutting	300000	200000	180000	50000	200000	50000	250000	y	20000	6	250000	150000	0	50000	0	n	0	15000	30000	150000	y	.	y	y	y	10000000	y	n	0

## Sheet: Variables
OC_CAT
1	peasant/peasant farmer
2	enginner
3	business
4	teacher
5	boda
6	driver
7	local alcohol brewer
8	casual laborer
9	mechanic
10	game ranger
11	civil servant
12	timber
13	builder
14	nurse
15	carpenter
16	dairy attendent/ milk seller
17	soldier
18	maid
19	banker/sacco/finance officer/ accountant
20	lorry driver
21	policeman/prison officer
22	gate keeper
23	secretary
24	food vendor/ hawker
25	vet
26	waitress
27	fisherman
28	school cook
29	salon
30	technician
31	tailor
32	plumber
33	lab tech
34	none
35	church leader
36	herbalist
37	medical counsellor
38	clinical officer
